# Supplementary material for: The effect of unexpected rewards on decision making in cuttlefish
Source: Sci Rep. 2022 Feb 15;12:2514. doi: 10.1038/s41598-022-06443-w (PMC8847567; doi:10.1038/s41598-022-06443-w)
Supplement: Supplementary file 1 — Supplementary Information. [file 41598_2022_6443_MOESM1_ESM.xlsx]

## Sheet: Easy tests
Reaction latency(s)
Control condition
Animal	Trial1	Trial2	Trial3	Trial4	Trial5	Trial6	Trial7	Trial8	Trial9	Trial10
1	14.1	7.4	10.2	6.2	10.9	25.2	18.4	6.6	8	8.6
2	22.6	9.5	7.5	2.6	9.9	15.6	4.8	4.6	8.7	19.3
3	4.1	10	20.1	10.5	9.7	7.9	11.7	14	1.9	4.2
14	6.5	8.4	10.6	14.8	15.1	3.7	9.7	12.9	11.8	12.8
13	3.5	9.9	2.4	10.1	8.4	14.4	32.7	20.9	NA	NA
12	6.3	11.4	7.7	18.6	20.3	7.7	9.1	15.3	17.3	26.8
8	15.4	11.7	8.5	2.9	3.2	13.4	36	24.3	7	9.8
11	16.7	3.5	3.3	13.1	4.2	4.7	6.2	9.8	12.2	6
10	12.1	5	6.4	6.4	8.8	9.9	2.4	4.9	NA	NA
Treatment I condition
Animal	Trial1	Trial2	Trial3	Trial4	Trial5	Trial6	Trial7	Trial8	Trial9	Trial10
1	6.7	4.7	2.8	5.6	6.5	13.8	2.4	13.9	10.5	7.2
2	31.8	3.1	4	15.1	2.6	5.7	3.7	5.5	3.5	8.1
3	17.8	5.5	31.1	7.5	3	10.4	4.1	2.4	6.2	7.6
14	2.6	21.4	8.2	22.4	10.1	12.2	14.9	5.6	1.7	1.7
13	3.2	1.1	3.8	11	12.7	3.9	3.2	4	4.1	NA
12	10.6	7.2	3.6	17	10.3	6.1	5.4	5.1	14.1	9.4
8	16.3	1.8	14.9	3.9	12.2	10.9	4	8.4	2.6	2.4
11	6.7	3	12.7	9.6	16.8	20.2	8.9	15.3	5.4	7.4
10	8.7	5.5	4	11.7	5.7	3.1	9.5	14.6	7.3	13.1
Treatment II condition
Animal	Trial1	Trial2	Trial3	Trial4	Trial5	Trial6	Trial7	Trial8
15	4.28	8.47	4.1	12.28	2.8	3.37	21.33	7.88
16	6.73	10.13	5.3	1.53	2.12	16.07	16.17	2.42
17	3.35	7.32	2.62	2.57	2.08	4.25	5.73	9.58
18	6.07	8.3	10.02	9.18	3.4	7.23	11.4	13
19	5.88	37.97	8.97	1.58	2.73	3.33	2.57	6.65
20	2.57	20.72	1.07	17.07	3.1	1.7	16.8	4.25
Treatment III condition
Animal	Trial1	Trial2	Trial3	Trial4	Trial5	Trial6	Trial7	Trial8
21	2.02	2.42	4.82	4.4	2.15	2.53	6.63	1.63
22	19.98	12.93	7.03	5.92	15.43	10.95	15.5	15.95
23	9.97	21.63	20.38	17.5	17.52	1.8	6.43	4.12
24	6.5	5.2	7.77	31.48	13.67	6.15	14.35	1.88
25	15.42	7.1	2.73	4.1	13.12	2.9	7.88	12.4
26	8.57	21.45	9.72	7.07	12.22	6.25	15.73	12.4
Note:
	: Yellow presents an outlier which is a data value that lies 2 standard deviations away from the mean of data values.
NA	: NA presents missing data

## Sheet: Difficult tests
Reaction latency(s)
Control condition
Animal	Trial1	Trial2	Trial3	Trial4	Trial5	Trial6	Trial7	Trial8	Trial9	Trial10
1	4.5	15.5	12.6	23.7	11.6	20.1	7	9.1	14.5	12.6
2	9.9	55.9	4.9	18.4	11	18.4	19.6	29.8	25.5	45.1
3	23.1	19.8	45.5	19.6	20.7	56.4	14.7	29.6	12.9	14.3
14	14	36	13.6	41.8	20.4	23.2	46.3	27.7	41.3	30.5
13	28.2	10.1	21.9	13.9	31.3	22.6	13.5	30.8	NA	NA
12	22.9	19.2	21.3	26.4	10.8	35.8	35.8	21.2	9.1	14.1
8	17.1	11.8	39.7	42.1	26.5	32.9	15.3	21.7	35.4	16.5
11	21.7	14.4	17.8	8.5	21.9	7.7	18	33.4	27.5	12.1
10	13.7	11.9	52.6	26.1	20	24.3	9.2	18.6	15.6	9.7
Treatment I condition
Animal	Trial1	Trial2	Trial3	Trial4	Trial5	Trial6	Trial7	Trial8	Trial9	Trial10
1	14	4.7	17.6	9.6	23.3	6	28.4	5	15.7	15.9
2	22.1	9.9	9	8	26	11.9	2.5	42	6.8	8.7
3	10.8	30.4	26.7	10.2	18.1	4.7	9.4	7.9	19	13
14	6	10.2	32.5	19.6	9.6	4.2	5.7	15	4.4	13,2
13	16.9	11.5	6.1	3.6	6.7	2.5	6.2	12.2	9.4	NA
12	15.6	12.2	7	12.1	35.9	23.2	9.7	6.1	4.6	2.6
8	11.7	8.9	4.9	2.2	3.3	5.7	14.2	3.4	8.7	7
11	24.6	9.5	17.8	16.2	3.5	23.2	9.2	19.4	13.5	8.6
10	25.1	7.3	4	7.7	4.1	21.9	11	2.9	2.8	NA
Treatment II condition
Animal	Trial1	Trial2	Trial3	Trial4	Trial5	Trial6	Trial7	Trial8
15	8.29	14.85	25.5	4.95	1.95	2.8	1.92	9.92
16	23.75	20.6	8.6	1.88	13.7	13.07	8	9.22
17	3.7	31.95	8.1	10.55	4.47	6.92	61.23	2.28
18	1.72	23.12	19.2	4.07	7.83	8.45	3.73	4.22
19	16.12	8.73	6.83	5.37	9.07	4.53	15.97	8.15
20	40.3	7.53	4.37	4.53	2.05	6.88	5.37	4.05
Treatment III condition
Animal	Trial1	Trial2	Trial3	Trial4	Trial5	Trial6	Trial7	Trial8
21	8.12	6.25	4.57	12.3	13.53	9.6	2.35	2.58
22	4.63	15.02	5.18	13.03	4.5	11.62	26.6	8.62
23	24.97	13.7	38.3	15.1	5.43	8.92	11.02	22.48
24	8.48	20.43	54.17	8.57	24.53	28.05	17.08	8.12
25	7.68	4.9	8.25	24.77	11.55	7.13	8.32	17.63
26	48.23	21.18	15.55	5.62	5.9	19.77	8.85	13.9
Note:
	: Yellow presents an outlier which is a data value that lies 2 standard deviations away from the mean of data values.
NA	: NA presents missing data

## Sheet: Impossible tests
Reaction latency(s)
Control condition
Animal	Trial1	Trial2	Trial3	Trial4	Trial5	Trial6	Trial7	Trial8	Trial9	Trial10
1	14.9	9.2	40.8	11.9	9	10.3	16.9	17.8	7.6	18.8
2	22	79.2	11.3	16	17	26.8	4.3	19.2	12.9	11.9
3	6.9	14.6	65.3	14.6	15.1	29.9	30.8	20	24.2	20
14	24.3	29.8	56.7	21.6	27	16.3	22.9	14.7	16.3	8.9
13	26.5	25.2	26.1	22	35.5	12.9	77.1	63	5.4	NA
12	34.5	8.3	21.3	23	35.9	8.7	34.4	18.6	17.2	41.8
8	33.3	22.9	16.7	10.6	33.3	14.5	6.7	39.2	33.5	13.6
11	43	10.6	24.5	11.5	33.5	59.9	52.4	19.6	31.5	45.8
10	27	39.7	59.9	19.3	27	19.4	9.5	16.9	31.3	18.8
Treatment I condition
Animal	Trial1	Trial2	Trial3	Trial4	Trial5	Trial6	Trial7	Trial8	Trial9	Trial10
1	13.7	6.8	5.5	3.1	19.3	4.8	9.8	6	14.4	10.6
2	7.6	14.4	20.2	13.4	4.5	11.8	5.4	19.6	26.4	11.9
3	12.2	11.1	26.9	5.9	4.1	5.8	16.9	7.6	17.7	9.9
14	5.5	37.3	10.2	14.1	10.3	16.1	11.7	20.6	4	4.1
13	6.4	19.4	9.1	5	44.6	7.6	27.1	14.1	14.2	27.2
12	13.3	14.2	3.1	10.8	12.4	5.8	18.6	9.5	4.4	7.3
8	8.2	10.3	10.7	34.3	9.4	15.6	6.3	3	17.1	4.8
11	5.9	9.2	4.9	9.5	9	9.7	10.2	13.8	20.5	5.8
10	22.9	5.7	10.6	9.9	4.6	12.5	8.8	3.5	5.9	NA
Treatment II condition
Animal	Trial1	Trial2	Trial3	Trial4	Trial5	Trial6	Trial7	Trial8
15	21.15	2.95	6.73	26.15	2.02	2.22	7.33	4.27
16	6.18	13.15	30.47	11.62	4.38	2.17	3.53	2.2
17	2.15	7.55	5.62	4.2	38.12	33.72	2.78	25.52
18	18.35	5.58	33.12	7.48	5.63	1.5	9.73	3.48
19	4.15	22.63	0.85	6.08	9.32	3.27	6.05	3.08
20	7.32	5.48	1.28	1.9	5.83	1.63	6.28	11
Treatment III condition
Animal	Trial1	Trial2	Trial3	Trial4	Trial5	Trial6	Trial7	Trial8
21	14.47	6.82	5.45	21.98	17.55	11.75	2.92	16.92
22	8.17	14.37	56.18	12.65	3.43	2.42	9.13	4.27
23	24.88	9.82	10.08	22.92	17.17	18.62	13.68	9.72
24	13.82	6.18	14.02	6.5	13.18	7.02	5.48	26.58
25	9.97	5.4	5.03	10.72	31.53	10.3	5.4	10.42
26	3.1	5.05	11.9	20.47	8.38	8.22	9.47	5.52
Note:
	: Yellow presents an outlier which is a data value that lies 2 standard deviations away from the mean of data values.
NA	: NA presents missing data

## Sheet: Quantity of Choice
Quantity of choice
Control condition
Easy trials				Difficult trials				Impossible trials
Animal	Big shrimp	Small shrimp		Animal	Big shrimp	Small shrimp		Animal	Left shrimp	Right shrimp
1	8	1		1	9	1		1	7	2
2	10	0		2	8	2		2	4	5
3	9	0		3	8	1		3	3	6
14	10	0		14	10	0		14	6	3
13	8	0		13	3	5		13	6	3
12	10	0		12	8	2		12	4	6
8	9	0		8	5	5		8	3	7
11	10	0		11	8	2		11	6	4
10	8	0		10	7	2		10	7	2
Treatment I condition
Easy trials				Difficult trials				Impossible trials
Animal	Big shrimp	Small shrimp		Animal	Big shrimp	Small shrimp		Animal	Left shrimp	Right shrimp
1	10	0		1	10	0		1	4	6
2	9	0		2	9	0		2	4	6
3	7	2		3	9	1		3	5	4
14	10	0		14	9	0		14	5	4
13	10	0		13	9	0		13	2	7
12	10	0		12	8	1		12	7	3
8	10	0		8	9	1		8	4	5
11	9	1		11	9	1		11	4	5
10	8	2		10	9	0		10	3	5
Treatment II condition
Easy trials				Difficult trials				Impossible trials
Animal	Big shrimp	Small shrimp		Animal	Big shrimp	Small shrimp		Animal	Left shrimp	Right shrimp
15	7	0		15	4	3		15	6	2
16	3	5		16	5	3		16	4	3
17	6	2		17	4	3		17	5	3
18	6	2		18	6	2		18	3	4
19	5	2		19	5	3		19	3	4
20	5	3		20	5	2		20	5	3
Treatment III condition
Easy trials				Difficult trials				Impossible trials
Animal	Big shrimp	Small shrimp		Animal	Big shrimp	Small shrimp		Animal	Left shrimp	Right shrimp
21	5	2		21	4	4		21	3	5
22	6	2		22	3	4		22	5	2
23	6	2		23	5	2		23	3	5
24	5	2		24	2	5		24	5	2
25	6	2		25	4	3		25	4	3
26	5	2		26	5	2		26	3	4
